# Supplementary material for: Genome-Wide Identification and Analysis of bZIP Gene Family and Resistance of TaABI5 (TabZIP96) under Freezing Stress in Wheat (Triticum aestivum)
Source: Int J Mol Sci. 2022 Feb 21;23(4):2351. doi: 10.3390/ijms23042351 (PMC8874521; doi:10.3390/ijms23042351)
Supplement: Supplementary file 1 [file ijms-23-02351-s001.zip › Table S1.xlsx]

## Sheet: Sheet1
Name	GeneID	Chr	start	end	CDS	aalen	MolWt	pI	subcellular location
TabZIP1	TraesCS1A02G072600.1	1A	56617368	56618763	450	150	16284.3	10.33	nucleus
TabZIP2	TraesCS1A02G096300.1	1A	91602861	91604969	1005	335	36675.2	5.78	nucleus
TabZIP3	TraesCS1A02G186000.1	1A	337150071	337152543	1173	391	41888.5	6.52	nucleus
TabZIP4	TraesCS1A02G258100.1	1A	449853942	449857196	1944	648	68539.8	8.16	nucleus
TabZIP5	TraesCS1A02G273000.1	1A	466896602	466899623	759	253	26633.7	6.12	nucleus
TabZIP6	TraesCS1A02G276600.1	1A	471695008	471701095	1575	525	58025.4	6.68	nucleus
TabZIP7	TraesCS1A02G306300.1	1A	498532631	498536872	972	324	35048.6	8.77	nucleus
TabZIP8	TraesCS1A02G329900.1	1A	518808509	518813919	1098	366	39573.2	4.92	nucleus
TabZIP9	TraesCS1A02G409800.1	1A	571286613	571291700	849	283	30130	10.09	nucleus
TabZIP10	TraesCS1B02G091500.1	1B	92872054	92872506	450	150	16206.2	10	nucleus
TabZIP11	TraesCS1B02G127400.1	1B	156565523	156567675	1020	340	37258.1	6.52	nucleus
TabZIP12	TraesCS1B02G193800.1	1B	348861678	348864065	1164	388	41725.4	6.68	nucleus
TabZIP13	TraesCS1B02G268500.1	1B	471193653	471197176	1818	606	63988.7	8.16	nucleus
TabZIP14	TraesCS1B02G282800.1	1B	491531227	491534307	756	252	26566.6	6.12	nucleus
TabZIP15	TraesCS1B02G285800.1	1B	497124690	497131575	1578	526	58065.3	6.12	nucleus
TabZIP16	TraesCS1B02G317100.1	1B	542135029	542139174	966	322	34788.3	8.77	nucleus
TabZIP17	TraesCS1B02G343500.1	1B	571707250	571711531	1227	409	44434.9	5.25	nucleus
TabZIP18	TraesCS1B02G439800.1	1B	661513720	661517051	1209	403	42730	9.68	nucleus
TabZIP19	TraesCS1D02G075500.1	1D	57476559	57477974	450	150	16197.1	10	nucleus
TabZIP20	TraesCS1D02G105300.1	1D	97214357	97217038	1017	339	37114	7.01	nucleus
TabZIP21	TraesCS1D02G191000.1	1D	263071853	263074207	1158	386	41403	6.68	nucleus
TabZIP22	TraesCS1D02G257400.1	1D	349562348	349566341	1956	652	68897.1	7.72	nucleus
TabZIP23	TraesCS1D02G273100.1	1D	367400300	367403436	756	252	26548.6	6.12	nucleus
TabZIP24	TraesCS1D02G276100.1	1D	372147878	372155789	1575	525	58056.3	6.31	nucleus
TabZIP25	TraesCS1D02G306000.1	1D	403273278	403277398	981	327	35401	7.19	nucleus
TabZIP26	TraesCS1D02G332200.1	1D	422868961	422873459	1209	403	43702.1	6.11	nucleus
TabZIP27	TraesCS1D02G417100.1	1D	475516777	475520408	1206	402	42748.2	9.77	nucleus
TabZIP28	TraesCS2A02G097500.1	2A	51493493	51497387	999	333	37330.5	8.68	nucleus
TabZIP29	TraesCS2A02G099400.1	2A	52391814	52394012	822	274	29836.7	9.96	nucleus
TabZIP30	TraesCS2A02G105700.1	2A	58124985	58129834	1104	368	39688.3	7.5	nucleus
TabZIP31	TraesCS2A02G140900.1	2A	86270037	86271693	918	306	33241.7	6.58	nucleus
TabZIP32	TraesCS2A02G142800.1	2A	88009076	88013066	1722	574	60781.7	6.46	nucleus
TabZIP33	TraesCS2A02G245700.1	2A	355454121	355461260	1131	377	39190.3	6.63	nucleus
TabZIP34	TraesCS2A02G352100.1	2A	592693622	592698265	1119	373	39905.1	6.06	nucleus
TabZIP35	TraesCS2A02G467100.1	2A	711541746	711542690	393	131	14323	10.79	nucleus
TabZIP36	TraesCS2A02G495400.1	2A	726985966	726986810	600	200	22201.9	10.64	nucleus
TabZIP37	TraesCS2A02G526300.1	2A	746682082	746688211	1257	419	46270.2	6.71	nucleus
TabZIP38	TraesCS2A02G534200.1	2A	749903452	749904473	588	196	21127.7	10.08	nucleus
TabZIP39	TraesCS2A02G534300.1	2A	749913988	749915405	534	178	19555.8	9.31	nucleus
TabZIP40	TraesCS2B02G113200.1	2B	76816411	76820668	999	333	37289.4	8.68	nucleus
TabZIP41	TraesCS2B02G115700.1	2B	79246730	79248684	822	274	29566.3	9.96	nucleus
TabZIP42	TraesCS2B02G122700.1	2B	90007487	90012286	1110	370	39987.7	7.5	nucleus
TabZIP43	TraesCS2B02G165700.1	2B	137854856	137856554	921	307	33353	7.54	nucleus
TabZIP44	TraesCS2B02G167900.1	2B	140843932	140847330	1710	570	60486.4	6.66	nucleus
TabZIP45	TraesCS2B02G269600.1	2B	366833480	366840747	1128	376	39150.3	7.18	nucleus
TabZIP46	TraesCS2B02G489900.1	2B	687248060	687248948	402	134	14717.4	10.6	nucleus
TabZIP47	TraesCS2B02G523600.1	2B	718396232	718397231	549	183	20415.2	10.64	nucleus
TabZIP48	TraesCS2B02G556600.1	2B	751317909	751324133	1305	435	48378.5	6.7	nucleus
TabZIP49	TraesCS2B02G564800.1	2B	756552584	756553403	513	171	18170.4	9.72	nucleus
TabZIP50	TraesCS2B02G564900.1	2B	756570543	756571237	576	192	20848.2	9.37	nucleus
TabZIP51	TraesCS2D02G096800.1	2D	49195871	49199822	999	333	37346.5	8.68	nucleus
TabZIP52	TraesCS2D02G098700.1	2D	50988440	50990520	816	272	29506.4	9.9	nucleus
TabZIP53	TraesCS2D02G105400.1	2D	56795732	56801037	1104	368	39657.2	7.5	nucleus
TabZIP54	TraesCS2D02G144300.1	2D	85757274	85758888	918	306	33323.9	6.85	nucleus
TabZIP55	TraesCS2D02G146100.1	2D	87753115	87757289	1716	572	60589.4	6.51	nucleus
TabZIP56	TraesCS2D02G236200.1	2D	231595977	231603989	1131	377	39246.4	6.72	nucleus
TabZIP57	TraesCS2D02G467100.1	2D	572335224	572336093	387	129	14098.7	10.79	nucleus
TabZIP58	TraesCS2D02G495700.1	2D	592410871	592411878	600	200	22227.9	10.7	nucleus
TabZIP59	TraesCS2D02G529000.1	2D	616525223	616530794	1275	425	46843.8	6.2	nucleus
TabZIP60	TraesCS2D02G536700.1	2D	619045678	619046800	588	196	21207.8	9.71	nucleus
TabZIP61	TraesCS2D02G536800.1	2D	619057756	619058495	600	200	21702.2	9.67	nucleus
TabZIP62	TraesCS3A02G128900.1	3A	106433266	106434028	534	178	18827.9	10.87	nucleus
TabZIP63	TraesCS3A02G131900.1	3A	108729433	108730771	954	318	35012	7.57	nucleus
TabZIP64	TraesCS3A02G190700.1	3A	238676584	238691290	975	325	36098.6	8.23	nucleus
TabZIP65	TraesCS3A02G200600.1	3A	332219332	332220670	462	154	16302.4	7.92	nucleus
TabZIP66	TraesCS3A02G293700.1	3A	526508219	526511244	789	263	28680.8	6.51	nucleus
TabZIP67	TraesCS3A02G334100.1	3A	579377243	579383014	1425	475	51766.9	7.03	nucleus
TabZIP68	TraesCS3A02G337200.1	3A	584015491	584019577	1014	338	36726.3	9.69	nucleus
TabZIP69	TraesCS3A02G371800.1	3A	622277558	622279313	1173	391	41802.4	6.01	nucleus
TabZIP70	TraesCS3A02G371900.1	3A	622708130	622712365	1122	374	40588.9	5.34	nucleus
TabZIP71	TraesCS3A02G372000.1	3A	622718496	622720413	1149	383	41440	6.52	nucleus
TabZIP72	TraesCS3A02G372100.1	3A	622816520	622820231	1146	382	41238.8	5.66	nucleus
TabZIP73	TraesCS3A02G372200.1	3A	622897640	622901467	1146	382	41859.5	5.5	nucleus
TabZIP74	TraesCS3A02G372400.1	3A	623047081	623054386	1710	570	61788.2	7.05	nucleus
TabZIP75	TraesCS3A02G378700.1	3A	627966005	627968743	771	257	27314.6	8.98	nucleus
TabZIP76	TraesCS3B02G167500.1	3B	167862538	167863776	876	292	31749.5	8.54	nucleus
TabZIP77	TraesCS3B02G220400.1	3B	269247185	269257631	981	327	36381.8	8.23	nucleus
TabZIP78	TraesCS3B02G226200.1	3B	313807932	313808801	447	149	15947.1	8.31	nucleus
TabZIP79	TraesCS3B02G328400.1	3B	530235754	530238936	804	268	29087.1	6.29	nucleus
TabZIP80	TraesCS3B02G365100.1	3B	576449738	576455465	1431	477	51918.1	7.33	nucleus
TabZIP81	TraesCS3B02G368300.1	3B	580468739	580472902	1029	343	37353.1	9.88	nucleus
TabZIP82	TraesCS3B02G404200.1	3B	638960471	638962267	1170	390	41868.5	6.63	nucleus
TabZIP83	TraesCS3B02G404300.1	3B	639149389	639151199	1173	391	42406.1	5.54	nucleus
TabZIP84	TraesCS3B02G404400.1	3B	639399151	639401892	1173	391	41795.4	5.18	nucleus
TabZIP85	TraesCS3B02G404500.1	3B	639553616	639555147	1173	391	41826.4	4.96	nucleus
TabZIP86	TraesCS3B02G404600.1	3B	639752637	639756075	1161	387	41658.5	7.51	nucleus
TabZIP87	TraesCS3B02G404800.1	3B	640060963	640067490	1578	526	57072.1	7.14	nucleus
TabZIP88	TraesCS3B02G411300.1	3B	647819883	647823019	750	250	26792	8.99	nucleus
TabZIP89	TraesCS3D02G129800.1	3D	89896229	89897594	534	178	18818.8	10.75	nucleus
TabZIP90	TraesCS3D02G148200.1	3D	112960872	112963125	915	305	32929.4	6.84	nucleus
TabZIP91	TraesCS3D02G194800.1	3D	187831578	187841477	852	284	32755	9.98	nucleus
TabZIP92	TraesCS3D02G203300.1	3D	252334277	252335587	462	154	16293.4	8.48	nucleus
TabZIP93	TraesCS3D02G293500.1	3D	403933319	403937848	804	268	29045.1	6.29	nucleus
TabZIP94	TraesCS3D02G327600.1	3D	439677492	439683178	1431	477	51979.2	7.03	nucleus
TabZIP95	TraesCS3D02G330300.1	3D	442811263	442815265	1011	337	36528.1	9.83	nucleus
TabZIP96	TraesCS3D02G364900.1	3D	478738607	478740450	1170	390	41799.5	6.09	nucleus
TabZIP97	TraesCS3D02G365000.1	3D	479448572	479452313	1188	396	42724.5	6.52	nucleus
TabZIP98	TraesCS3D02G365200.1	3D	479612897	479620687	1590	530	57555.5	7.17	nucleus
TabZIP99	TraesCS3D02G365500.1	3D	479913145	479914658	1149	383	41042.6	6.13	nucleus
TabZIP100	TraesCS3D02G371900.1	3D	485069390	485072293	750	250	26779	8.99	nucleus
TabZIP101	TraesCS4A02G126300.1	4A	162423186	162427249	894	298	33337.6	9.44	nucleus
TabZIP102	TraesCS4A02G128900.1	4A	165755388	165758038	675	225	24600.5	10.18	nucleus
TabZIP103	TraesCS4A02G135600.1	4A	187260838	187265325	1053	351	37911.1	6.75	nucleus
TabZIP104	TraesCS4A02G183400.1	4A	460896761	460903389	1620	540	58998.7	6.94	nucleus
TabZIP105	TraesCS4A02G198100.1	4A	483174478	483175551	612	204	21941.6	9.65	nucleus
TabZIP106	TraesCS4A02G209900.1	4A	503628882	503632625	993	331	35408.2	7.15	nucleus
TabZIP107	TraesCS4B02G113400.1	4B	128055546	128059145	987	329	35232.9	6.98	nucleus
TabZIP108	TraesCS4B02G117400.1	4B	136057470	136061192	1206	402	42159.2	8.15	nucleus
TabZIP109	TraesCS4B02G135000.1	4B	176260221	176265796	1698	566	62178.2	6.9	nucleus
TabZIP110	TraesCS4B02G169600.1	4B	370422508	370426623	1068	356	38399.6	6.81	nucleus
TabZIP111	TraesCS4B02G175800.1	4B	386201155	386205040	675	225	24641.5	10.18	nucleus
TabZIP112	TraesCS4B02G178600.1	4B	391537582	391541691	1002	334	37268.2	8.46	nucleus
TabZIP113	TraesCS4B02G229100.1	4B	480046625	480055011	1143	381	40759.1	9.61	nucleus
TabZIP114	TraesCS4B02G320400.1	4B	611852547	611855239	1200	400	42666.5	6.43	nucleus
TabZIP115	TraesCS4B02G338700.1	4B	631607982	631609068	603	201	21838.3	10.01	nucleus
TabZIP116	TraesCS4D02G110900.1	4D	91238451	91242191	990	330	35309.1	6.93	nucleus
TabZIP117	TraesCS4D02G115200.1	4D	96045536	96046756	612	204	21876.5	8.29	nucleus
TabZIP118	TraesCS4D02G129900.1	4D	115934039	115940363	1614	538	58834.5	6.92	nucleus
TabZIP119	TraesCS4D02G171700.1	4D	298538263	298542643	1053	351	37836.9	6.75	nucleus
TabZIP120	TraesCS4D02G177700.1	4D	309499442	309502065	669	223	24518.4	10.49	nucleus
TabZIP121	TraesCS4D02G180200.1	4D	314063385	314067508	894	298	33337.6	9.44	nucleus
TabZIP122	TraesCS4D02G230200.1	4D	390261172	390269701	1083	361	38603.8	9.66	nucleus
TabZIP123	TraesCS4D02G316900.1	4D	482155767	482160285	777	259	28058.4	6.68	nucleus
TabZIP124	TraesCS4D02G335000.1	4D	493016624	493017640	609	203	22283.8	10.43	nucleus
TabZIP125	TraesCS5A02G011300.1	5A	7487068	7487998	660	220	22885.9	10.87	nucleus
TabZIP126	TraesCS5A02G057500.1	5A	55024209	55028424	891	297	32430.1	5.13	nucleus
TabZIP127	TraesCS5A02G088300.1	5A	118670272	118671484	471	157	17385.5	9.25	nucleus
TabZIP128	TraesCS5A02G115300.1	5A	231297277	231308467	1158	386	41094.1	7.03	nucleus
TabZIP129	TraesCS5A02G124600.1	5A	272946409	272951350	996	332	36076	7.47	nucleus
TabZIP130	TraesCS5A02G126600.1	5A	279744751	279747068	1140	380	39784.3	6.86	nucleus
TabZIP131	TraesCS5A02G141500.1	5A	313904287	313908271	939	313	34883.2	6.8	nucleus
TabZIP132	TraesCS5A02G143300.1	5A	317693568	317696195	717	239	26051.4	6.4	nucleus
TabZIP133	TraesCS5A02G174200.1	5A	367556709	367565775	1401	467	51252	7.54	nucleus
TabZIP134	TraesCS5A02G179000.1	5A	377119825	377120707	462	154	17166.4	9.08	nucleus
TabZIP135	TraesCS5A02G237200.1	5A	452934161	452937774	1062	354	37797.8	9.4	nucleus
TabZIP136	TraesCS5A02G250400.1	5A	465996281	465997233	588	196	21828.3	7.42	nucleus
TabZIP137	TraesCS5A02G299400.1	5A	509035593	509039772	1131	377	41096.9	7.33	nucleus
TabZIP138	TraesCS5A02G308400.1	5A	521004358	521007137	1530	510	54360.3	10.81	nucleus
TabZIP139	TraesCS5A02G332000.1	5A	540593912	540594890	612	204	21238.9	10.38	nucleus
TabZIP140	TraesCS5A02G405200.1	5A	596580350	596581303	507	169	18498.1	12.14	nucleus
TabZIP141	TraesCS5A02G440400.1	5A	621759447	621764113	1176	392	41249.8	4.81	nucleus
TabZIP142	TraesCS5A02G460800.1	5A	641118961	641122483	1065	355	36570.4	9.23	nucleus
TabZIP143	TraesCS5A02G491600.1	5A	660441472	660443148	768	256	28138.5	6.53	nucleus
TabZIP144	TraesCS5A02G508600.1	5A	673089350	673090118	618	206	22376.9	10.58	nucleus
TabZIP145	TraesCS5B02G009200.1	5B	9298645	9299536	630	210	21955.8	10.27	nucleus
TabZIP146	TraesCS5B02G059200.1	5B	65239386	65243879	894	298	32551.2	5.29	nucleus
TabZIP147	TraesCS5B02G094300.1	5B	123760036	123761479	471	157	17410.5	9.25	nucleus
TabZIP148	TraesCS5B02G122000.1	5B	218208104	218213334	1098	366	39305.7	6.95	nucleus
TabZIP149	TraesCS5B02G124200.1	5B	224320863	224326499	840	280	30022.5	7.1	nucleus
TabZIP150	TraesCS5B02G125800.1	5B	228818362	228820628	1140	380	39841.4	6.93	nucleus
TabZIP151	TraesCS5B02G139800.1	5B	263544557	263548522	939	313	34887.3	6.8	nucleus
TabZIP152	TraesCS5B02G142200.1	5B	268112228	268114952	717	239	26047.4	6.4	nucleus
TabZIP153	TraesCS5B02G176700.1	5B	322858931	322859812	459	153	16789.9	8.77	nucleus
TabZIP154	TraesCS5B02G235600.1	5B	415992503	415995942	1095	365	39070.3	8.42	nucleus
TabZIP155	TraesCS5B02G248400.1	5B	430679711	430680292	579	193	21611.1	7.42	nucleus
TabZIP156	TraesCS5B02G301900.1	5B	486365149	486369400	1131	377	41097.9	7.28	nucleus
TabZIP157	TraesCS5B02G308800.1	5B	491568021	491570872	1401	467	49733.3	10.57	nucleus
TabZIP158	TraesCS5B02G332300.1	5B	516463277	516464598	597	199	20850.5	10.38	nucleus
TabZIP159	TraesCS5B02G410000.1	5B	585023924	585024484	558	186	20497.4	11.77	nucleus
TabZIP160	TraesCS5B02G444100.1	5B	616652400	616656546	1029	343	35877.9	5.74	nucleus
TabZIP161	TraesCS5B02G470600.1	5B	643978490	643981969	1071	357	36704.4	8.97	nucleus
TabZIP162	TraesCS5D02G016200.1	5D	9290731	9291986	666	222	23094.1	10.86	nucleus
TabZIP163	TraesCS5D02G068800.1	5D	65759302	65763941	894	298	32535.2	5.14	nucleus
TabZIP164	TraesCS5D02G100700.1	5D	113390929	113392095	471	157	17413.5	9.25	nucleus
TabZIP165	TraesCS5D02G124600.1	5D	189248290	189270176	1164	388	41297.2	6.8	nucleus
TabZIP166	TraesCS5D02G132300.1	5D	210676181	210681768	996	332	36031	7.47	nucleus
TabZIP167	TraesCS5D02G134100.1	5D	214174392	214175520	576	192	20772.4	9.99	nucleus
TabZIP168	TraesCS5D02G148700.1	5D	237574847	237577465	717	239	26001.4	6.64	nucleus
TabZIP169	TraesCS5D02G150700.1	5D	239938611	239942575	948	316	35177.6	6.01	nucleus
TabZIP170	TraesCS5D02G178800.1	5D	278260567	278270134	1398	466	51046.8	8.1	nucleus
TabZIP171	TraesCS5D02G183500.1	5D	285247655	285248540	462	154	17093.2	9.08	nucleus
TabZIP172	TraesCS5D02G244500.1	5D	352929302	352933182	1098	366	39291.6	8.43	nucleus
TabZIP173	TraesCS5D02G258000.1	5D	364670004	364671159	579	193	21582	6.96	nucleus
TabZIP174	TraesCS5D02G308600.1	5D	405394991	405399265	1128	376	40903.7	7.21	nucleus
TabZIP175	TraesCS5D02G315400.1	5D	409876169	409878957	1401	467	49680.2	10.27	nucleus
TabZIP176	TraesCS5D02G338000.1	5D	426456913	426458295	597	199	20947.6	10.38	nucleus
TabZIP177	TraesCS5D02G415300.1	5D	477393531	477394094	561	187	20615.5	11.85	nucleus
TabZIP178	TraesCS5D02G447500.1	5D	497783476	497787581	1218	406	42383	4.89	nucleus
TabZIP179	TraesCS5D02G473000.1	5D	513467948	513471573	1086	362	37053.8	8.96	nucleus
TabZIP180	TraesCS6A02G087400.1	6A	55739695	55743604	948	316	33288.2	6.25	nucleus
TabZIP181	TraesCS6A02G096300.1	6A	63609498	63610355	522	174	18258.6	8.55	nucleus
TabZIP182	TraesCS6A02G154600.1	6A	143376818	143378877	939	313	32930.6	5.38	nucleus
TabZIP183	TraesCS6A02G170600.1	6A	181012773	181013836	531	177	19139.1	8.9	nucleus
TabZIP184	TraesCS6A02G175800.1	6A	191230114	191246438	468	156	17293	10.57	nucleus
TabZIP185	TraesCS6A02G288900.1	6A	520869519	520870447	618	206	22578.4	7.28	nucleus
TabZIP186	TraesCS6A02G333600.1	6A	564715783	564719442	1020	340	36643.5	8.82	nucleus
TabZIP187	TraesCS6B02G110100.1	6B	92472400	92477583	1047	349	36743.2	6.36	nucleus
TabZIP188	TraesCS6B02G124700.1	6B	119848790	119849317	525	175	18340.7	8.57	nucleus
TabZIP189	TraesCS6B02G182500.1	6B	204333125	204335736	936	312	32830.4	5.38	nucleus
TabZIP190	TraesCS6B02G193200.1	6B	227641866	227651596	1371	457	49907.2	7.5	nucleus
TabZIP191	TraesCS6B02G198700.1	6B	237731023	237731556	531	177	19280.2	7.58	nucleus
TabZIP192	TraesCS6B02G209600.1	6B	276509953	276515528	468	156	17293	10.57	nucleus
TabZIP193	TraesCS6B02G318700.1	6B	566535116	566536038	621	207	22988.7	7.02	nucleus
TabZIP194	TraesCS6B02G364000.1	6B	635168431	635172842	1053	351	37854.2	10.14	nucleus
TabZIP195	TraesCS6D02G087400.1	6D	52723884	52724408	522	174	18200.5	8.57	nucleus
TabZIP196	TraesCS6D02G144400.1	6D	115020121	115022938	933	311	32761.4	5.38	nucleus
TabZIP197	TraesCS6D02G160200.1	6D	138384337	138384867	528	176	19242.3	9.6	nucleus
TabZIP198	TraesCS6D02G167800.1	6D	151936748	151954502	468	156	17293	10.57	nucleus
TabZIP199	TraesCS6D02G270000.1	6D	379723542	379724388	597	199	22349	7.02	nucleus
TabZIP200	TraesCS6D02G312800.1	6D	421879860	421884322	1080	360	38670.1	10.26	nucleus
TabZIP201	TraesCS7A02G170600.1	7A	126576805	126581468	1029	343	36979.2	8.69	nucleus
TabZIP202	TraesCS7A02G181100.1	7A	135901026	135901878	651	217	23383	7.29	nucleus
TabZIP203	TraesCS7A02G207100.1	7A	169397681	169401164	1329	443	48312.6	8.11	nucleus
TabZIP204	TraesCS7A02G211500.1	7A	174273570	174274127	555	185	20930.4	6.36	nucleus
TabZIP205	TraesCS7A02G266400.1	7A	268862051	268865961	1095	365	39384.3	7	nucleus
TabZIP206	TraesCS7A02G268700.1	7A	272338737	272344779	1401	467	50198.6	7.14	nucleus
TabZIP207	TraesCS7A02G373800.1	7A	546702334	546707369	492	164	17551.2	10.63	nucleus
TabZIP208	TraesCS7A02G398400.1	7A	577442929	577445080	906	302	32643.7	4.36	nucleus
TabZIP209	TraesCS7A02G542700.1	7A	719469821	719473122	492	164	17975.3	9.61	nucleus
TabZIP210	TraesCS7B02G075600.1	7B	85127850	85133586	1020	340	36778.1	9.13	nucleus
TabZIP211	TraesCS7B02G086100.1	7B	99130273	99131187	669	223	24067.6	8.28	nucleus
TabZIP212	TraesCS7B02G114300.1	7B	132168398	132171701	1344	448	48464.7	7.83	nucleus
TabZIP213	TraesCS7B02G118500.1	7B	137880117	137880671	552	184	20798.2	6.36	nucleus
TabZIP214	TraesCS7B02G166100.1	7B	228917240	228920939	1110	370	39705.7	6.93	nucleus
TabZIP215	TraesCS7B02G299200.1	7B	536004935	536007205	906	302	32698.6	4.41	nucleus
TabZIP216	TraesCS7B02G464700.1	7B	721062468	721065544	495	165	17974.3	9.91	nucleus
TabZIP217	TraesCS7D02G171300.1	7D	123653486	123658548	1035	345	37304.7	9.13	nucleus
TabZIP218	TraesCS7D02G182900.1	7D	136252840	136253741	663	221	23820.3	8.13	nucleus
TabZIP219	TraesCS7D02G209800.1	7D	167584688	167588228	1344	448	48437.7	7.83	nucleus
TabZIP220	TraesCS7D02G213200.1	7D	171372123	171372677	552	184	20811.3	6.03	nucleus
TabZIP221	TraesCS7D02G268400.1	7D	252240995	252244356	1104	368	39581.6	7.36	nucleus
TabZIP222	TraesCS7D02G269300.1	7D	254142197	254148277	1419	473	50965.4	7.14	nucleus
TabZIP223	TraesCS7D02G349300.1	7D	449070145	449076162	621	207	22510.5	10.7	nucleus
TabZIP224	TraesCS7D02G392800.1	7D	507817707	507819869	906	302	32728.7	4.37	nucleus
TabZIP225	TraesCS7D02G475100.1	7D	587119217	587120736	741	247	26985.1	8.35	nucleus
TabZIP226	TraesCS7D02G527500.1	7D	622544927	622548011	492	164	18035.4	9.81	nucleus
TabZIP227	TraesCSU02G019200.1	Un	20838633	20843392	1035	345	36401.8	6.36	nucleus
