# Supplementary material for: Genome-Wide Identification and Analysis of bZIP Gene Family and Resistance of TaABI5 (TabZIP96) under Freezing Stress in Wheat (Triticum aestivum)
Source: Int J Mol Sci. 2022 Feb 21;23(4):2351. doi: 10.3390/ijms23042351 (PMC8874521; doi:10.3390/ijms23042351)
Supplement: Supplementary file 1 [file ijms-23-02351-s001.zip › Table S2.xlsx]

## Sheet: Ta.bzip.proximal.kaks
Duplicate 1	Location	Duplicate 2	Location	Mode	E-value	Ka	Ks	Ka/Ks	Time(Mya *)
TabZIP84	3B:639399151	TabZIP86	3B:639752637	PD	4e-144	0.0537928	0.198823	0.270557	15.2941
TabZIP4	1A:449853942	TabZIP13	1B:471193653	WGD	6.3e-243	0.0126948	0.0775472	0.163704	5.96517
TabZIP5	1A:466896602	TabZIP14	1B:491531227	WGD	5.6e-78	0.00177462	0.0710266	0.0249853	5.46359
TabZIP7	1A:498532631	TabZIP16	1B:542135029	WGD	6.1e-154	0.0123686	0.0963154	0.128418	7.40887
TabZIP1	1A:56617368	TabZIP10	1B:92872054	WGD	2.8e-29	0.0119883	0.0935792	0.128108	7.1984
TabZIP9	1A:571286613	TabZIP18	1B:661513720	WGD	9.7e-125	0.0454295	0.0697194	0.651604	5.36303
TabZIP3	1A:337150071	TabZIP12	1B:348861678	WGD	3.3e-186	0.0205668	0.0799996	0.257087	6.15382
TabZIP2	1A:91602861	TabZIP11	1B:156565523	WGD	4.1e-169	0.026761	0.0875272	0.305745	6.73286
TabZIP9	1A:571286613	TabZIP27	1D:475516777	WGD	3.6e-126	0.0435772	0.0700651	0.621953	5.38962
TabZIP1	1A:56617368	TabZIP19	1D:57476559	WGD	2.8e-29	0.00897319	0.083678	0.107235	6.43677
TabZIP4	1A:449853942	TabZIP22	1D:349562348	WGD	3.3e-284	0.00755414	0.0911896	0.08284	7.01458
TabZIP5	1A:466896602	TabZIP23	1D:367400300	WGD	2.3e-79	0.0017741	0.0319764	0.0554815	2.45972
TabZIP6	1A:471695008	TabZIP24	1D:372147878	WGD	3.9e-291	0.0108539	0.0953434	0.11384	7.33411
TabZIP7	1A:498532631	TabZIP25	1D:403273278	WGD	8e-154	0.0157883	0.0649902	0.242933	4.99925
TabZIP8	1A:518808509	TabZIP26	1D:422868961	WGD	7.6e-185	0.0225534	0.0414418	0.544218	3.18783
TabZIP3	1A:337150071	TabZIP21	1D:263071853	WGD	4.9e-190	0.0148959	0.0800505	0.186082	6.15773
TabZIP7	1A:498532631	TabZIP68	3A:584015491	WGD	1.9e-91	0.209846	0.83509	0.251285	64.2377
TabZIP5	1A:466896602	TabZIP88	3B:647819883	WGD	1.3e-37	0.279214	0.841754	0.331705	64.7503
TabZIP7	1A:498532631	TabZIP81	3B:580468739	WGD	5.1e-92	0.209271	0.770581	0.271575	59.2755
TabZIP13	1B:471193653	TabZIP22	1D:349562348	WGD	2.9e-266	0.00819477	0.072619	0.112846	5.58608
TabZIP14	1B:491531227	TabZIP23	1D:367400300	WGD	1e-87	0.0035503	0.0541752	0.0655338	4.16732
TabZIP15	1B:497124690	TabZIP24	1D:372147878	WGD	1.1e-290	0.00666301	0.0983118	0.0677742	7.56245
TabZIP16	1B:542135029	TabZIP25	1D:403273278	WGD	4.1e-158	0.0142135	0.0754879	0.188289	5.80676
TabZIP17	1B:571707250	TabZIP26	1D:422868961	WGD	3e-190	0.040162	0.0727623	0.551962	5.5971
TabZIP18	1B:661513720	TabZIP27	1D:475516777	WGD	2.2e-185	0.0165509	0.080076	0.20669	6.15969
TabZIP10	1B:92872054	TabZIP19	1D:57476559	WGD	2.5e-33	0.00298211	0.103288	0.0288718	7.94523
TabZIP16	1B:542135029	TabZIP68	3A:584015491	WGD	4.9e-95	0.200307	0.836202	0.239544	64.3232
TabZIP14	1B:491531227	TabZIP88	3B:647819883	WGD	5.6e-38	0.259309	0.787662	0.329213	60.5894
TabZIP16	1B:542135029	TabZIP81	3B:580468739	WGD	2.7e-93	0.217797	0.859348	0.253444	66.1037
TabZIP16	1B:542135029	TabZIP95	3D:442811263	WGD	2.2e-90	0.219961	0.807269	0.272476	62.0976
TabZIP25	1D:403273278	TabZIP68	3A:584015491	WGD	2.2e-95	0.210994	0.913351	0.231011	70.2577
TabZIP23	1D:367400300	TabZIP75	3A:627966005	WGD	3.3e-33	0.269132	0.816254	0.329717	62.7887
TabZIP23	1D:367400300	TabZIP88	3B:647819883	WGD	1.8e-39	0.26716	0.859394	0.310871	66.1072
TabZIP25	1D:403273278	TabZIP81	3B:580468739	WGD	3.2e-94	0.232001	0.888862	0.261009	68.374
TabZIP23	1D:367400300	TabZIP100	3D:485069390	WGD	1.3e-34	0.257395	0.782459	0.328957	60.1892
TabZIP35	2A:711541746	TabZIP46	2B:687248060	WGD	2e-55	0.0307823	0.191702	0.160574	14.7463
TabZIP36	2A:726985966	TabZIP47	2B:718396232	WGD	5.6e-49	0.025351	0.101236	0.250413	7.78742
TabZIP37	2A:746682082	TabZIP48	2B:751317909	WGD	4.9e-204	0.0311037	0.101613	0.3061	7.81637
TabZIP38	2A:749903452	TabZIP49	2B:756552584	WGD	7.2e-73	0.0190486	0.08248	0.230949	6.34462
TabZIP39	2A:749913988	TabZIP50	2B:756570543	WGD	8.8e-70	0.0875629	0.153172	0.571664	11.7825
TabZIP28	2A:51493493	TabZIP40	2B:76816411	WGD	8.3e-130	0.00959839	0.152054	0.0631249	11.6965
TabZIP29	2A:52391814	TabZIP41	2B:79246730	WGD	6e-102	0.0119338	0.0832488	0.143351	6.40376
TabZIP30	2A:58124985	TabZIP42	2B:90007487	WGD	2.3e-157	0.00598925	0.0668419	0.0896033	5.14168
TabZIP31	2A:86270037	TabZIP43	2B:137854856	WGD	9e-115	0.0336232	0.10285	0.326913	7.91157
TabZIP32	2A:88009076	TabZIP44	2B:140843932	WGD	5.3e-233	0.0149396	0.105836	0.141158	8.1412
TabZIP35	2A:711541746	TabZIP57	2D:572335224	WGD	2.8e-57	0.0103065	0.102529	0.100523	7.88685
TabZIP36	2A:726985966	TabZIP58	2D:592410871	WGD	1.3e-45	0.0158287	0.0827951	0.19118	6.36885
TabZIP37	2A:746682082	TabZIP59	2D:616525223	WGD	1.8e-206	0.0268125	0.0831781	0.322351	6.39831
TabZIP38	2A:749903452	TabZIP60	2D:619045678	WGD	1.5e-75	0.0255146	0.0483482	0.527727	3.71909
TabZIP28	2A:51493493	TabZIP51	2D:49195871	WGD	4.7e-133	0.00390372	0.0686979	0.0568244	5.28445
TabZIP29	2A:52391814	TabZIP52	2D:50988440	WGD	5.2e-122	0.0110125	0.0756431	0.145585	5.8187
TabZIP30	2A:58124985	TabZIP53	2D:56795732	WGD	1.6e-158	0.00599045	0.0626997	0.0955419	4.82305
TabZIP31	2A:86270037	TabZIP54	2D:85757274	WGD	5.3e-131	0.0262035	0.102599	0.255398	7.89221
TabZIP32	2A:88009076	TabZIP55	2D:87753115	WGD	5.3e-233	0.017285	0.119491	0.144656	9.19162
TabZIP29	2A:52391814	TabZIP102	4A:165755388	WGD	1.3e-51	0.262616	0.373712	0.702723	28.7471
TabZIP29	2A:52391814	TabZIP111	4B:386201155	WGD	4.4e-50	0.291852	0.36921	0.790476	28.4008
TabZIP29	2A:52391814	TabZIP120	4D:309499442	WGD	3.7e-51	0.265411	0.401607	0.660873	30.8929
TabZIP46	2B:687248060	TabZIP57	2D:572335224	WGD	4.2e-56	0.0172125	0.115837	0.148593	8.91051
TabZIP47	2B:718396232	TabZIP58	2D:592410871	WGD	8e-42	0.0304675	0.109617	0.277944	8.43209
TabZIP48	2B:751317909	TabZIP59	2D:616525223	WGD	2.3e-220	0.0167459	0.078436	0.213497	6.03354
TabZIP49	2B:756552584	TabZIP60	2D:619045678	WGD	7.2e-61	0.02457	0.0514908	0.477172	3.96083
TabZIP43	2B:137854856	TabZIP54	2D:85757274	WGD	4.3e-117	0.0277134	0.0766216	0.361692	5.89397
TabZIP44	2B:140843932	TabZIP55	2D:87753115	WGD	6.6e-236	0.0109691	0.119847	0.0915258	9.21902
TabZIP40	2B:76816411	TabZIP51	2D:49195871	WGD	4.9e-130	0.00784406	0.112315	0.0698397	8.63964
TabZIP41	2B:79246730	TabZIP52	2D:50988440	WGD	7.1e-95	0.0130514	0.0860189	0.151727	6.61684
TabZIP42	2B:90007487	TabZIP53	2D:56795732	WGD	7e-154	0.00599164	0.0585854	0.102272	4.50657
TabZIP41	2B:79246730	TabZIP102	4A:165755388	WGD	2.3e-40	0.274441	0.438262	0.626204	33.7124
TabZIP41	2B:79246730	TabZIP111	4B:386201155	WGD	8.6e-40	0.285373	0.431307	0.661647	33.1775
TabZIP52	2D:50988440	TabZIP102	4A:165755388	WGD	3.7e-51	0.26521	0.384054	0.690555	29.5426
TabZIP52	2D:50988440	TabZIP111	4B:386201155	WGD	2.8e-49	0.294482	0.388187	0.75861	29.8605
TabZIP52	2D:50988440	TabZIP120	4D:309499442	WGD	1.1e-50	0.268006	0.421559	0.635749	32.4276
TabZIP67	3A:579377243	TabZIP80	3B:576449738	WGD	2.3e-242	0.00929092	0.0932878	0.0995942	7.17598
TabZIP68	3A:584015491	TabZIP81	3B:580468739	WGD	1.2e-163	0.0250876	0.110209	0.227637	8.47761
TabZIP69	3A:622277558	TabZIP82	3B:638960471	WGD	2.4e-189	0.0291799	0.148117	0.197005	11.3936
TabZIP75	3A:627966005	TabZIP88	3B:647819883	WGD	1.3e-103	0.0313844	0.13526	0.23203	10.4046
TabZIP66	3A:526508219	TabZIP79	3B:530235754	WGD	4.9e-117	0.0101424	0.0647593	0.156617	4.98149
TabZIP63	3A:108729433	TabZIP76	3B:167862538	WGD	2.1e-66	0.136255	0.199588	0.682682	15.3529
TabZIP67	3A:579377243	TabZIP94	3D:439677492	WGD	1.7e-237	0.00370485	0.0997318	0.0371482	7.67167
TabZIP68	3A:584015491	TabZIP95	3D:442811263	WGD	5e-175	0.0204386	0.0897899	0.227627	6.90692
TabZIP69	3A:622277558	TabZIP96	3D:478738607	WGD	5.6e-186	0.0320997	0.145985	0.219883	11.2296
TabZIP74	3A:623047081	TabZIP98	3D:479612897	WGD	3.3e-229	0.0248135	0.105142	0.236	8.08783
TabZIP75	3A:627966005	TabZIP100	3D:485069390	WGD	3.4e-99	0.035493	0.0878919	0.403825	6.76092
TabZIP62	3A:106433266	TabZIP89	3D:89896229	WGD	5.8e-21	0.00496896	0.0313771	0.158363	2.41362
TabZIP66	3A:526508219	TabZIP93	3D:403933319	WGD	1e-119	0.00505052	0.0649053	0.0778137	4.99272
TabZIP63	3A:108729433	TabZIP90	3D:112960872	WGD	4.7e-66	0.100297	0.152516	0.65762	11.732
TabZIP65	3A:332219332	TabZIP92	3D:252334277	WGD	5.9e-38	0.0151942	0.0155951	0.974296	1.19962
TabZIP79	3B:530235754	TabZIP93	3D:403933319	WGD	1.9e-124	0.00494983	0.0638967	0.0774661	4.91513
TabZIP80	3B:576449738	TabZIP94	3D:439677492	WGD	1.3e-237	0.00925081	0.137032	0.0675082	10.541
TabZIP81	3B:580468739	TabZIP95	3D:442811263	WGD	1e-162	0.0272214	0.103006	0.264269	7.92356
TabZIP82	3B:638960471	TabZIP96	3D:478738607	WGD	1.8e-184	0.0355741	0.173401	0.205155	13.3386
TabZIP87	3B:640060963	TabZIP98	3D:479612897	WGD	1.8e-240	0.0131156	0.0612029	0.214296	4.70792
TabZIP88	3B:647819883	TabZIP100	3D:485069390	WGD	1.8e-105	0.0220065	0.106922	0.205817	8.22479
TabZIP76	3B:167862538	TabZIP90	3D:112960872	WGD	3.5e-100	0.0312464	0.0635041	0.492037	4.88493
TabZIP78	3B:313807932	TabZIP92	3D:252334277	WGD	4.1e-36	0.0319622	0.057054	0.56021	4.38877
TabZIP106	4A:503628882	TabZIP107	4B:128055546	WGD	5.8e-91	0.00676976	0.100258	0.0675235	7.71214
TabZIP101	4A:162423186	TabZIP112	4B:391537582	WGD	2e-151	0	0.057216	0	4.40123
TabZIP102	4A:165755388	TabZIP111	4B:386201155	WGD	5.3e-120	0.00402483	0.0359889	0.111835	2.76838
TabZIP105	4A:483174478	TabZIP108	4B:136057470	WGD	7.7e-54	0.0425251	0.0891637	0.476933	6.85875
TabZIP106	4A:503628882	TabZIP116	4D:91238451	WGD	1.5e-91	0.00539813	0.0635076	0.0849998	4.8852
TabZIP102	4A:165755388	TabZIP120	4D:309499442	WGD	3.4e-119	0.0121276	0.0675648	0.179496	5.1973
TabZIP103	4A:187260838	TabZIP119	4D:298538263	WGD	7e-180	0.00502252	0.0446228	0.112555	3.43252
TabZIP104	4A:460896761	TabZIP118	4D:115934039	WGD	1.1e-176	0.00645729	0.044571	0.144877	3.42854
TabZIP105	4A:483174478	TabZIP117	4D:96045536	WGD	4.4e-73	0.00983083	0.051302	0.191627	3.94631
TabZIP101	4A:162423186	TabZIP121	4D:314063385	WGD	7.1e-157	0	0.0398765	0	3.06742
TabZIP110	4B:370422508	TabZIP119	4D:298538263	WGD	3.5e-179	0.00251441	0.0483551	0.0519988	3.71962
TabZIP112	4B:391537582	TabZIP121	4D:314063385	WGD	2e-151	0	0.0571251	0	4.39424
TabZIP113	4B:480046625	TabZIP122	4D:390261172	WGD	6e-134	0.00862255	0.0585092	0.147371	4.50071
TabZIP114	4B:611852547	TabZIP123	4D:482155767	WGD	3.1e-99	0.0130155	0.0575929	0.225992	4.43022
TabZIP115	4B:631607982	TabZIP124	4D:493016624	WGD	9.4e-20	0.0660021	0.0581488	1.13506	4.47298
TabZIP107	4B:128055546	TabZIP116	4D:91238451	WGD	2.6e-91	0.00542927	0.0911855	0.059541	7.01427
TabZIP108	4B:136057470	TabZIP117	4D:96045536	WGD	7.8e-58	0.0438324	0.0625282	0.701003	4.80986
TabZIP115	4B:631607982	TabZIP144	5A:673089350	WGD	2.6e-22	0.0365161	0.0399873	0.913192	3.07594
TabZIP107	4B:128055546	TabZIP129	5A:272946409	WGD	1e-71	0.121078	0.845745	0.143161	65.0573
TabZIP114	4B:611852547	TabZIP143	5A:660441472	WGD	1.7e-89	0.0227326	0.0582165	0.390484	4.47819
TabZIP116	4D:91238451	TabZIP129	5A:272946409	WGD	1.1e-70	0.1175	0.797474	0.147341	61.3442
TabZIP123	4D:482155767	TabZIP143	5A:660441472	WGD	2.5e-89	0.0149324	0.0736969	0.202619	5.669
TabZIP116	4D:91238451	TabZIP149	5B:224320863	WGD	3.3e-71	0.0737652	0.702858	0.10495	54.066
TabZIP116	4D:91238451	TabZIP166	5D:210676181	WGD	4.6e-72	0.113006	0.784294	0.144086	60.3303
TabZIP136	5A:465996281	TabZIP155	5B:430679711	WGD	9.5e-33	0.012644	0.0631561	0.200202	4.85816
TabZIP138	5A:521004358	TabZIP157	5B:491568021	WGD	5.1e-163	0.0312861	0.0929895	0.336447	7.15304
TabZIP139	5A:540593912	TabZIP158	5B:516463277	WGD	1.6e-43	0.0187363	0.0990448	0.18917	7.61883
TabZIP140	5A:596580350	TabZIP159	5B:585023924	WGD	5.9e-15	0.0641479	0.100268	0.639762	7.71294
TabZIP141	5A:621759447	TabZIP160	5B:616652400	WGD	1.5e-147	0.0146261	0.123386	0.11854	9.49119
TabZIP142	5A:641118961	TabZIP161	5B:643978490	WGD	2.5e-124	0.0101278	0.0748407	0.135325	5.75697
TabZIP129	5A:272946409	TabZIP149	5B:224320863	WGD	3.6e-109	0.00824297	0.0265417	0.310567	2.04167
TabZIP130	5A:279744751	TabZIP150	5B:228818362	WGD	3.5e-148	0.0192434	0.052684	0.36526	4.05262
TabZIP131	5A:313904287	TabZIP151	5B:263544557	WGD	8.5e-161	0.00414175	0.0485606	0.0852903	3.73543
TabZIP132	5A:317693568	TabZIP152	5B:268112228	WGD	2.5e-128	0.00365799	0.0489221	0.0747717	3.76324
TabZIP134	5A:377119825	TabZIP153	5B:322858931	WGD	5e-29	0.0286158	0.11541	0.247948	8.87773
TabZIP125	5A:7487068	TabZIP145	5B:9298645	WGD	5.6e-26	0.0891655	0.153379	0.581339	11.7984
TabZIP127	5A:118670272	TabZIP147	5B:123760036	WGD	1e-77	0.00582245	0.0491308	0.118509	3.77929
TabZIP128	5A:231297277	TabZIP148	5B:218208104	WGD	5.3e-130	0.101308	0.146291	0.692515	11.2531
TabZIP137	5A:509035593	TabZIP156	5B:486365149	WGD	6.9e-133	0.01159	0.0849392	0.13645	6.53378
TabZIP136	5A:465996281	TabZIP173	5D:364670004	WGD	5.2e-31	0.0255344	0.098502	0.259227	7.57708
TabZIP138	5A:521004358	TabZIP175	5D:409876169	WGD	3.5e-164	0.0148888	0.0411626	0.361708	3.16635
TabZIP139	5A:540593912	TabZIP176	5D:426456913	WGD	2.4e-55	0.0116643	0.0779923	0.149557	5.99941
TabZIP141	5A:621759447	TabZIP178	5D:497783476	WGD	4.8e-161	0.0149244	0.106048	0.140733	8.15753
TabZIP133	5A:367556709	TabZIP170	5D:278260567	WGD	5.6e-217	0.00938025	0.0443284	0.211608	3.40988
TabZIP134	5A:377119825	TabZIP171	5D:285247655	WGD	4.1e-31	0.0254621	0.104517	0.243618	8.03974
TabZIP127	5A:118670272	TabZIP164	5D:113390929	WGD	5.9e-78	0.0058281	0.0323065	0.1804	2.48511
TabZIP129	5A:272946409	TabZIP166	5D:210676181	WGD	4.9e-114	0.0120876	0.0637552	0.189593	4.90424
TabZIP130	5A:279744751	TabZIP167	5D:214174392	WGD	2.4e-56	0.0628537	0.0592978	1.05997	4.56137
TabZIP125	5A:7487068	TabZIP162	5D:9290731	WGD	7.3e-66	0.0282386	0.0771676	0.365939	5.93597
TabZIP131	5A:313904287	TabZIP169	5D:239938611	WGD	3.8e-145	0.058072	0.124561	0.466213	9.58161
TabZIP132	5A:317693568	TabZIP168	5D:237574847	WGD	6.2e-127	0.0073283	0.0490471	0.149414	3.77285
TabZIP137	5A:509035593	TabZIP174	5D:405394991	WGD	1e-123	0.0139701	0.0808319	0.17283	6.21783
TabZIP128	5A:231297277	TabZIP165	5D:189248290	WGD	2.8e-169	0.00338601	0.018751	0.180578	1.44238
TabZIP137	5A:509035593	TabZIP214	7B:228917240	WGD	1.4e-64	0.301929	0.648244	0.465765	49.8649
TabZIP154	5B:415992503	TabZIP172	5D:352929302	WGD	1.1e-170	0.00978308	0.0494006	0.198036	3.80004
TabZIP155	5B:430679711	TabZIP173	5D:364670004	WGD	1.5e-30	0.0258241	0.0595847	0.433403	4.58344
TabZIP156	5B:486365149	TabZIP174	5D:405394991	WGD	1.2e-124	0.00927727	0.0810504	0.114463	6.23465
TabZIP157	5B:491568021	TabZIP175	5D:409876169	WGD	1.8e-170	0.0220029	0.0898131	0.244985	6.9087
TabZIP158	5B:516463277	TabZIP176	5D:426456913	WGD	1.7e-45	0.0168817	0.0791944	0.213168	6.09188
TabZIP159	5B:585023924	TabZIP177	5D:477393531	WGD	3.7e-26	0.017574	0.0397444	0.442176	3.05726
TabZIP153	5B:322858931	TabZIP171	5D:285247655	WGD	9.6e-49	0.0257413	0.126171	0.20402	9.70545
TabZIP161	5B:643978490	TabZIP179	5D:513467948	WGD	1.2e-107	0.0138674	0.086116	0.161032	6.62431
TabZIP147	5B:123760036	TabZIP164	5D:113390929	WGD	3.5e-78	0.00582245	0.0491308	0.118509	3.77929
TabZIP145	5B:9298645	TabZIP162	5D:9290731	WGD	3.3e-31	0.0671509	0.0979808	0.685347	7.53699
TabZIP149	5B:224320863	TabZIP166	5D:210676181	WGD	9.5e-111	0.00493288	0.026571	0.185649	2.04393
TabZIP150	5B:228818362	TabZIP167	5D:214174392	WGD	5e-46	0.0510836	0.0448587	1.13877	3.45067
TabZIP151	5B:263544557	TabZIP169	5D:239938611	WGD	3.8e-145	0.0573148	0.133046	0.43079	10.2343
TabZIP152	5B:268112228	TabZIP168	5D:237574847	WGD	3.6e-127	0.00733839	0.0615414	0.119243	4.73396
TabZIP146	5B:65239386	TabZIP163	5D:65759302	WGD	1.1e-149	0.0271926	0.0532522	0.510637	4.09632
TabZIP185	6A:520869519	TabZIP193	6B:566535116	WGD	1.3e-43	0.044953	0.141391	0.317933	10.8763
TabZIP186	6A:564715783	TabZIP194	6B:635168431	WGD	2.7e-120	0.059816	0.146194	0.409155	11.2457
TabZIP181	6A:63609498	TabZIP188	6B:119848790	WGD	8.6e-54	0.0183095	0.0379828	0.482048	2.92175
TabZIP182	6A:143376818	TabZIP189	6B:204333125	WGD	4.1e-163	0.0128636	0.0873882	0.147201	6.72217
TabZIP183	6A:181012773	TabZIP191	6B:237731023	WGD	2e-58	0.0313566	0.0670838	0.467425	5.16029
TabZIP184	6A:191230114	TabZIP192	6B:276509953	WGD	1.2e-59	0	0.0572615	0	4.40473
TabZIP186	6A:564715783	TabZIP200	6D:421879860	WGD	3e-119	0.0490141	0.154993	0.316235	11.9225
TabZIP183	6A:181012773	TabZIP197	6D:138384337	WGD	1.8e-54	0.0397532	0.0669174	0.594063	5.14749
TabZIP181	6A:63609498	TabZIP195	6D:52723884	WGD	4e-51	0.0105543	0.0226718	0.465525	1.74398
TabZIP184	6A:191230114	TabZIP198	6D:151936748	WGD	1.2e-59	0	0.067245	0	5.17269
TabZIP185	6A:520869519	TabZIP199	6D:379723542	WGD	3.3e-36	0.0697462	0.152961	0.455973	11.7662
TabZIP185	6A:520869519	TabZIP204	7A:174273570	WGD	3.1e-17	0.410006	0.582427	0.703962	44.8021
TabZIP185	6A:520869519	TabZIP213	7B:137880117	WGD	3.1e-18	0.347006	0.697263	0.497669	53.6356
TabZIP185	6A:520869519	TabZIP220	7D:171372123	WGD	3.1e-18	0.341118	0.671041	0.508342	51.6186
TabZIP180	6A:55739695	TabZIP227	Un:20838633	WGD	1.8e-118	0.00708806	0.0654723	0.10826	5.03633
TabZIP194	6B:635168431	TabZIP200	6D:421879860	WGD	9.6e-137	0.00764663	0.118614	0.0644665	9.12415
TabZIP189	6B:204333125	TabZIP196	6D:115020121	WGD	3.7e-164	0.0133698	0.0622827	0.214662	4.79098
TabZIP192	6B:276509953	TabZIP198	6D:151936748	WGD	1.2e-59	0	0.00924511	0	0.711162
TabZIP188	6B:119848790	TabZIP195	6D:52723884	WGD	3.3e-53	0.00525857	0.0150381	0.349683	1.15678
TabZIP193	6B:566535116	TabZIP199	6D:379723542	WGD	1.5e-41	0.0383095	0.176724	0.216776	13.5942
TabZIP192	6B:276509953	TabZIP207	7A:546702334	WGD	1.9e-23	0.148046	0.859787	0.17219	66.1375
TabZIP193	6B:566535116	TabZIP213	7B:137880117	WGD	6.9e-18	0.40483	0.555166	0.729204	42.7051
TabZIP194	6B:635168431	TabZIP217	7D:123653486	WGD	2.9e-69	0.259975	0.641177	0.405465	49.3213
TabZIP193	6B:566535116	TabZIP220	7D:171372123	WGD	6.9e-18	0.370944	0.594508	0.623952	45.7314
TabZIP198	6D:151936748	TabZIP207	7A:546702334	WGD	1.9e-23	0.148046	0.887828	0.166751	68.2944
TabZIP200	6D:421879860	TabZIP210	7B:85127850	WGD	9.8e-70	0.255196	0.589048	0.433236	45.3114
TabZIP199	6D:379723542	TabZIP220	7D:171372123	WGD	6.7e-18	0.348744	0.642454	0.542831	49.4195
TabZIP201	7A:126576805	TabZIP210	7B:85127850	WGD	2.2e-146	0.00790782	0.0919411	0.0860096	7.07239
TabZIP202	7A:135901026	TabZIP211	7B:99130273	WGD	4.4e-15	0.0273331	0.0908236	0.300947	6.98643
TabZIP203	7A:169397681	TabZIP212	7B:132168398	WGD	9.7e-227	0.00604537	0.0659766	0.0916291	5.07512
TabZIP204	7A:174273570	TabZIP213	7B:137880117	WGD	2.2e-79	0.0323098	0.0984398	0.328219	7.57229
TabZIP208	7A:577442929	TabZIP215	7B:536004935	WGD	1.8e-131	0.0162129	0.0664466	0.243998	5.11128
TabZIP209	7A:719469821	TabZIP216	7B:721062468	WGD	6.9e-61	0.032083	0.258338	0.12419	19.8722
TabZIP205	7A:268862051	TabZIP214	7B:228917240	WGD	5.1e-141	0.0133108	0.0936491	0.142135	7.20378
TabZIP201	7A:126576805	TabZIP217	7D:123653486	WGD	4.8e-157	0.00780241	0.0781528	0.0998353	6.01176
TabZIP202	7A:135901026	TabZIP218	7D:136252840	WGD	1.3e-14	0.0358151	0.0780346	0.458965	6.00266
TabZIP203	7A:169397681	TabZIP219	7D:167584688	WGD	1.2e-205	0.00908567	0.0497463	0.18264	3.82664
TabZIP204	7A:174273570	TabZIP220	7D:171372123	WGD	2.4e-78	0.0335807	0.0628834	0.534016	4.83718
TabZIP208	7A:577442929	TabZIP224	7D:507817707	WGD	1.4e-144	0.0117649	0.0324125	0.362976	2.49327
TabZIP206	7A:272338737	TabZIP222	7D:254142197	WGD	9.4e-180	0.00283957	0.0513537	0.0552943	3.95029
TabZIP207	7A:546702334	TabZIP223	7D:449070145	WGD	2.4e-37	0.0377804	0.186611	0.202455	14.3547
TabZIP205	7A:268862051	TabZIP221	7D:252240995	WGD	8.5e-136	0.0108566	0.0394828	0.274971	3.03714
TabZIP215	7B:536004935	TabZIP224	7D:507817707	WGD	2.1e-132	0.0162049	0.0566753	0.285925	4.35964
TabZIP210	7B:85127850	TabZIP217	7D:123653486	WGD	1.5e-147	0.00921569	0.0653252	0.141074	5.02501
TabZIP211	7B:99130273	TabZIP218	7D:136252840	WGD	4.1e-24	0.026556	0.0766216	0.346586	5.89397
TabZIP212	7B:132168398	TabZIP219	7D:167584688	WGD	2.2e-218	0.00496814	0.0462753	0.107361	3.55964
TabZIP213	7B:137880117	TabZIP220	7D:171372123	WGD	1.3e-89	0.0172563	0.0435958	0.395825	3.35352
TabZIP214	7B:228917240	TabZIP221	7D:252240995	WGD	1.1e-127	0.016897	0.0843981	0.200206	6.49216
TabZIP216	7B:721062468	TabZIP226	7D:622544927	WGD	2.4e-61	0.0321353	0.268142	0.119844	20.6263
TabZIP38	2A:749903452	TabZIP39	2A:749913988	TD	9.1e-68	0.0778526	0.147571	0.52756	11.3516
TabZIP49	2B:756552584	TabZIP50	2B:756570543	TD	1.4e-61	0.0657956	0.124234	0.529609	9.55648
TabZIP60	2D:619045678	TabZIP61	2D:619057756	TD	6.1e-72	0.0918255	0.181035	0.507224	13.9258
TabZIP71	3A:622718496	TabZIP72	3A:622816520	TD	4.8e-174	0.0407828	0.0468445	0.870599	3.60342
TabZIP82	3B:638960471	TabZIP83	3B:639149389	TD	9.2e-181	0.0413264	0.105368	0.392211	8.10521
TabZIP83	3B:639149389	TabZIP84	3B:639399151	TD	2.5e-178	0.0387293	0.0692133	0.559564	5.3241
TabZIP84	3B:639399151	TabZIP85	3B:639553616	TD	3.9e-187	0.0214079	0.061083	0.350472	4.69869
TabZIP96	3D:478738607	TabZIP97	3D:479448572	TD	1.7e-153	0.0734802	0.204049	0.36011	15.6961
TabZIP109	4B:176260221	TabZIP118	4D:115934039	TRD	1e-175	0.00655831	0.0381034	0.172119	2.93103
TabZIP34	2A:592693622	TabZIP137	5A:509035593	TRD	8.6e-43	0.451542	0.998014	0.45244	76.7703
TabZIP99	3D:479913145	TabZIP69	3A:622277558	TRD	1.7e-139	0.0905866	0.300102	0.301853	23.0848
