# Supplementary material for: Genome-Wide Identification and Analysis of bZIP Gene Family and Resistance of TaABI5 (TabZIP96) under Freezing Stress in Wheat (Triticum aestivum)
Source: Int J Mol Sci. 2022 Feb 21;23(4):2351. doi: 10.3390/ijms23042351 (PMC8874521; doi:10.3390/ijms23042351)
Supplement: Supplementary file 1 [file ijms-23-02351-s001.zip › Table S3.xlsx]

## Sheet: Sheet1
	Forward primer（5' to 3'）	Reverse primer(5' to 3’)
TaActin	CCTTAGTACCTTCCAACAGATGT	CCAGACAACTCGCAACTTAGA
TabZIP96	GTGGGATGGGTATCGTGAGC	GGCTGACTCACGGTTCTTGA
TabZIP30	TCATCCCAATGTCCCAAGCC	CACAGCCACTGAACCTTTGC
TabZIP139	GCATGATCAAGAACCGCGAG	GACTCGATCTGGGTGACGTG
TabZIP107	GCGAAGGTGAAGGACTTGGA	CTCTCCTGTTACCGGTGGTG
TabZIP19	GAGATCTTCCAGGTGGCCG	AGAACTGGAACGCGTCGG
TabZIP22	AATTTCGGCCTCGGCCTC	AGGAAGTCCTCGACGGAGAA
TabZIP203	GTGACCAACTACATGGGGCA	GTAGTCGCTGATGACGAGCA
TabZIP187	CTCTGAAGGCGAAGCTAGGG	CGTTCGTTCATGTCGGGGA
TabZIP124	ATCCTTACACGGCGCTCAC	GCACCCTCTTGCTGTTGTTG
AtActin	AGTAAGGTCACGTCCAGCAAGG	GCACCCTGTTCTTCTTACCGAG
AtCOR15A	GCTTCAGATTTCGTGACGGATAAAAC	GCAAAACATTAAAGAATGTGACGGTG
AtRD29A	GCCGAGAAACTTCAGATTGG	CCATTCCTCCTCCTCCTTTC
AtCOR47	CAGTGTCGGAGAGTGTGGTG	ACAGCTGGTGAATCCTCTGC
AtKIN1	TGGAGCTGGAGCACAACA	GACCCGAATCGCTACTTGTTC
